# Supplementary material for: Ursodeoxycholic Acid Attenuates Lipopolysaccharide-Induced Myocardial Injury by Inhibiting Oxidative Stress, Inflammation, and Apoptosis: The Interplay of Sirt1/Nrf2 and Akt/NF-κB Signaling Pathways
Source: Int J Mol Sci. 2026 Mar 20;27(6):2843. doi: 10.3390/ijms27062843 (PMC13026358; doi:10.3390/ijms27062843)
Supplement: Supplementary file 1 [file ijms-27-02843-s001.zip]

Archive with 1 entries (1 files):
- ijms-4141853-supplementary.pdf
